# Supplementary material for: Mangrove-Derived Endophytic Bacteria Enhance Growth, Yield, and Stress Resilience in Rice
Source: Int J Mol Sci. 2025 Sep 24;26(19):9317. doi: 10.3390/ijms26199317 (PMC12525508; doi:10.3390/ijms26199317)
Supplement: Supplementary file 1 [file ijms-26-09317-s001.zip]

Archive with 1 entries (1 files):
- ijms-3870230-supplementary.pdf
